# Supplementary material for: High risk oral contraceptive hormones do not directly enhance endothelial cell procoagulant activity in vitro
Source: PLoS One. 2023 Apr 19;18(4):e0284333. doi: 10.1371/journal.pone.0284333 (PMC10115293; doi:10.1371/journal.pone.0284333)
Supplement: S2 File — (XLSX) [file pone.0284333.s002.xlsx]

## Sheet: A) FigS2 A,B
NPP + hormone		lag time (min)				time to peak (min)				velocity (nM/min)				peak thrombin (nM)
TG parameters		-TM		+TM		-TM		+TM		-TM		+TM		-TM		+TM
EE (nM)	DRS (nM)	mean	SD	mean	SD	mean	SD	mean	SD	mean	SD	mean	SD	mean	SD	mean	SD
0	0	6.09	0.5	13.5	1.32	11.5	0.283	18.2	1.23	20.8	2.27	7.8	2.49	111	8.93	36.1	7.77
1	0	5.59	0.34	12.8	1.15	10.9	0.313	17.8	1.34	20.9	2.78	6.96	1.08	110	14.4	34.1	5.85
10	0	5.71	0.28	12.5	0.908	10.9	0.203	17.1	1.38	20.7	2.37	7.46	0.843	107	10.6	34.2	3.46
100	0	5.67	0.27	12.3	1	10.8	0.354	17	0.851	20.5	2.18	7.23	1.97	106	10	33.5	8.53
0	10	5.75	0.39	12.5	1.66	11.1	0.312	17.1	2.13	20	1.77	7.03	1.04	107	9.59	32.4	2.8
0	100	5.67	0.27	12.1	1.35	10.9	0.383	16.9	1.69	20.2	2.82	7.13	1.3	106	11.2	33.8	4.12
0	1000	5.5	0.13	12	0.672	10.7	0.357	17	1	20.1	2.23	6.53	1.06	103	11.4	32.3	4.76
1	10	5.5	0.44	12.1	1.1	10.5	0.437	16.9	1.23	21.7	0.986	6.34	0.615	108	5.69	30.7	3.76
1	100	5.55	0.083	11.7	0.751	10.7	0.239	16.4	1	19.6	2.37	7.01	0.596	101	12	32	0.577
10	100	5.46	0.42	12.1	0.836	10.7	0.656	17.4	1.03	19.5	2.13	5.57	0.985	102	10.6	29.1	5.81
100	100	5.42	0.29	11.8	0.857	10.8	0.5	16.9	1.25	18.5	2.63	5.52	1.19	99.3	11.8	27.6	4.94
1	1000	5.06	0.42	11.6	1.29	10.6	0.533	16.6	1.5	18.4	1.39	5.63	1.57	101	4.94	27.9	6.25
One-way ANOVA		ns		ns		ns		ns		ns		ns		ns		ns

## Sheet: B) FigS2 C
NPP + hormone
turbidity parameters		lag time (min)		time to plateau (min)		Vmax (ΔmOD/min)		ΔOD @ 405 nm
EE (nM)	DRS (nM)	mean	SD	mean	SD	mean	SD	mean	SD
0	0	4.6	0.529	12.5	0.321	89.3	4.73	0.39	0.0559
1	0	3.97	0.493	12.1	1.6	81.8	4.72	0.338	0.0249
10	0	4.13	0.702	11.8	1.45	86.9	3.84	0.352	0.0312
100	0	5.47	2.06	13.2	1.42	81.9	7.27	0.345	0.0218
0	10	4.3	0.889	12	0.802	91.5	5.22	0.362	0.0156
0	100	3.23	0.379	11.1	1.08	86.3	7.8	0.345	0.0233
0	1000	3.93	0.85	11.3	1.08	89.6	6.92	0.353	0.0286
1	10	3.83	1.15	11.7	0.493	87.3	9.68	0.342	0.014
1	100	4	0.4	11.8	1.17	92.3	12.5	0.353	0.0417
10	100	3.4	0.265	11.4	0.252	83.8	2.36	0.349	0.0242
100	100	3.8	0.917	12	0.586	90.1	1.24	0.362	0.0263
1	1000	3.9	0.346	11.5	0.721	96.4	14.2	0.357	0.0144
One-way ANOVA		ns		ns		ns		ns

## Sheet: C) Fig1 D,E 
HUVEC and HDMVEC		lag time (min)				time to peak (min)				velocity (nM/min)				peak thrombin (nM)
TG parameters		HUVEC		HDMVEC		HUVEC		HDMVEC		HUVEC		HDMVEC		HUVEC		HDMVEC
EE (nM)	DRS (nM)	mean	SD	mean	SD	mean	SD	mean	SD	mean	SD	mean	SD	mean	SD	mean	SD
0	0	24.8	12.2	14.9	15	43.6	13.8	37.4	19.6	0.496	0.319	0.702	0.471	8.82	4.75	14	8.56
10 ng/mL TNFɑ		****4.21	0.642	***3.06	1.19	****16	2.39	****16.2	4.6	****3.66	1.86	****4.02	2.13	****41	14.5	****45.60	13.3
1	0	19.8	6.55	17	14.9	39.6	7.38	40.6	19.6	0.583	0.299	0.511	0.294	11.2	5.28	11	6.18
10	0	14.8	2.82	20	15.3	34.8	5.4	43.9	25.2	0.386	0.157	0.483	0.363	7.42	2.35	9.26	4.62
100	0	14.9	3.86	20	18.9	33.4	6.13	38.7	26.6	0.39	0.13	0.594	0.332	6.97	1.75	9.49	5.01
0	10	14.6	4.01	8.83	1.6	34.3	6.07	25.5	1.67	0.424	0.198	0.722	0.166	7.98	2.92	11.8	2.44
0	100	18	6.66	10.5	4.27	36.1	8.67	30.2	7.1	0.476	0.152	0.793	0.487	8.49	2.78	15	8.68
0	1000	18.2	4.27	11.3	3.11	36.9	5.31	26.7	2.89	0.581	0.434	0.72	0.208	9.99	5.89	11.1	3.35
1	10	28.8	18.1	10.1	4.48	47.4	21.7	31	8.83	0.744	0.365	0.765	0.371	12.9	5.01	15	7.37
1	100	23.5	11.6	10.6	4.97	43.2	13	29.4	7.6	0.505	0.206	0.758	0.39	9.72	3.39	14	7.15
10	100	14.9	3.88	10.3	2.87	35.1	5.64	25.9	2.92	0.47	0.17	0.681	0.294	9.03	2.36	10.5	4.49
100	100	15.5	4.97	8.38	1.68	35.3	6.18	23.4	3.74	0.483	0.216	0.97	0.576	8.77	2.46	13.5	6.08
1	1000	29.8	17.4	11.1	4.33	47.3	21.5	31.9	8.16	0.707	0.336	0.614	0.36	12.4	4.26	12.4	7.33
ANOVA		p<0.01		p<0.01		p<0.0001		p<0.0001		p<0.0001		p<0.0001		p<0.0001		p<0.0001
Multiple comparisons:
***p<0.001 compared to 0 nM EE/0 nM DRS.
****p<0.0001 compared to 0 nM EE/0 nM DRS.

## Sheet: D) Fig1 F,G
HUVEC and HDMVEC		lag time (nM)				time to peak (nM)				velocity (nM/min)				peak thrombin (nM)
+exogenous TF TG parameters		HUVEC		HDMVEC		HUVEC		HDMVEC		HUVEC		HDMVEC		HUVEC		HDMVEC
condition		mean	SD	mean	SD	mean	SD	mean	SD	mean	SD	mean	SD	mean	SD	mean	SD
NPP -TF		53	38	56	20	67	48	68	24	4.1	5.3	1.9	1.6	33	37	19	11
NPP +TF		5.3	0.83	5.8	0.25	14	1.1	15	1.4	7.9	2.3	7	2.5	63	8.4	64	14
untreated -TF		17	3.7	12	4.4	32	3.3	28	7.9	0.7	0.34	1.1	0.79	11	5.5	16	7.5
untreated +TF		5.3	0.47	5.7	0.83	14	0.47	16	2.5	6.8	0.73	5.7	2.1	60	6.4	57	10
vehicle +TF		5.5	0.6	5.5	0.6	15	1	17	2.6	6.1	0.34	5	1.7	58	4.4	56	10
EE (nM)	DRS (nM)
1	0	5.4	0.25	5.7	0.67	15	0.88	16	1.9	5.9	0.93	5.9	2.3	58	6.1	59	15
10	0	5.5	0.44	5.7	0.6	15	1.1	16	2.3	5.9	0.48	6.1	2.5	58	1.3	59	13
100	0	5.1	0.19	5.8	0.44	15	0.98	16	2.6	6	0.76	5.9	2.2	58	3.9	59	8.3
0	10	5.2	0.098	5.6	0.69	15	0.39	16	2.9	6.2	0.68	6	2.1	59	5.3	59	8.8
0	100	5.3	0.42	5.8	0.35	15	0.77	16	2.8	6.2	0.22	5.8	2.6	57	5.5	56	10
0	1000	5.4	0.35	5.7	0.25	15	1	16	2.2	6	0.48	5.9	2.6	57	5.5	59	13
1	100	5.3	0.25	6	0.62	15	0.42	16	2.3	6.1	0.41	5.5	2.5	58	4.3	53	9.8
10	100	5.3	0.25	6	0.32	15	0.17	16	2.3	5.9	0.54	6	3	56	4.2	55	14
100	100	5.2	0.39	6	0.55	15	0.84	16	2.6	5.5	0.68	5.9	3.3	52	3.3	55	16
100	1000	5.5	0.29	5.8	0.52	15	1.1	16	2.9	6	0.79	5	2.9	54	7.4	47	15
ANOVA		ns		ns		ns		ns		ns		ns		ns		p<0.05^
^Multiple comparisons testing did not identify significant differences.

## Sheet: E) Fig2 E,F
HUVEC and HDMVEC		lag time (min)				time to plateau (min)				Vmax (ΔmOD/min)				ΔOD @ 405 nm
turbidity parameters		HUVEC		HDMVEC		HUVEC		HDMVEC		HUVEC		HDMVEC		HUVEC		HDMVEC
EE (nM)	DRS (nM)	mean	SD	mean	SD	mean	SD	mean	SD	mean	SD	mean	SD	mean	SD	mean	SD
0	0	24.2	7.489	7.48	3.242	85.25	23.99	43.1	21.03	20.53	11.23	31.38	17.34	0.2975	0.0309	0.3184	0.02227
10 ng/mL TNFɑ		****2.70	0.5598	3.06	1.009	****21.40	3.587	***20.34	5.456	****52.44	8.716	***55.17	7.737	0.3026	0.008251	0.305	0.0334
1	0	21.88	7.897	6.74	2.566	71.83	15.91	40.7	14.74	20.99	7.537	34.78	12.15	0.3148	0.0216	0.3213	0.03828
10	0	21.98	7.27	6.8	2.478	*70.18	14.26	40.72	18.72	20.35	6.057	34.56	16.97	0.3158	0.01252	0.3241	0.02445
100	0	21.65	8.756	6.54	1.668	*70.05	11.64	36.9	14.27	19.74	8.758	35.79	15.25	0.3105	0.00543	0.3232	0.03477
0	10	22.75	8.512	5.9	1.804	73.43	13.87	32.44	10.84	20.58	5.836	41.63	16.23	0.3163	0.02028	0.3293	0.0262
0	100	24.68	10.66	6.06	1.238	73.23	15.13	37.54	15.38	20.68	5.512	35.95	13.87	0.3119	0.01131	0.3347	0.04364
0	1000	25.73	9.646	5.98	2.143	75.95	20.31	35.08	12.32	21.21	6.883	41.37	10.87	0.2991	0.009299	0.3377	0.03055
1	10	28.05	9.405	7.9	4.158	72.6	19.23	45.4	16.65	15.23	1.945	29.98	14.09	0.3139	0.01934	0.3398	0.0375
1	100	22.05	9.425	5.24	1.632	*70.48	12.72	34.82	13.38	24.61	4.474	37.83	15.94	0.3137	0.007702	0.3318	0.03148
10	100	24.33	7.601	5.88	2.744	77.48	21.44	34.2	12.41	21.25	12.23	37.19	15.95	0.2942	0.0403	0.3215	0.0283
100	100	23.13	7.766	6.4	3.511	*69.35	18	34.48	17.84	22.48	5.859	42.5	19.55	0.3121	0.02019	0.3157	0.0349
1	1000	31.2	13.58	6.7	3.736	71.35	18.88	42.73	20.43	19.08	1.732	33.98	18.5	0.3148	0.005127	0.3176	0.03857
ANOVA		p<0.0001		ns		p<0.0001		p<0.01		p<0.0001		p<0.05		ns		ns
Multiple comparisons:
*p<0.05 compared to 0 nM EE/ 0 nM DRS
***p<0.001 compared to 0 nM EE/ 0 nM DRS
****p<0.0001 compared to 0 nM EE/ 0 nM DRS

## Sheet: F) Fig5 H,I
ECs + lentivirus + EE		lag time (min)				time to peak (min)				velocity (nM/min)				peak thrombin (nM)
TG parameters		HUVEC		HDMVEC		HUVEC		HDMVEC		HUVEC		HDMVEC		HUVEC		HDMVEC
lentivirus	EE	mean	SD	mean	SD	mean	SD	mean	SD	mean	SD	mean	SD	mean	SD	mean	SD
mCherry	-	15.06	6.492	12.53	1.14	30.17	3.105	26.5	5.44	0.3252	0.1652	0.4266	0.2699	5.703	2.617	5.749	3.351
	+	12.67	2.362	15.03	4.444	29.09	3.054	31.38	9.435	0.3487	0.1252	0.3718	0.1592	5.685	2.041	5.139	2.122
ESR1	-	15.14	4.079	13.7	1.773	32.18	3.082	27.97	4.817	0.295	0.1247	0.3096	0.05444	5.206	2.906	4.281	0.422
	+	13.81	2.245	12.16	2.164	30.22	3.223	24.25	3.456	0.2927	0.08963	0.4524	0.1521	5.084	2.695	5.66	3.452
ESR2	-	16.73	6.688	13.2	1.686	35.55	6.866	26.97	6.264	0.2494	0.1375	0.3529	0.04587	4.515	3.204	4.689	1.18
	+	15.19	3.269	15.24	3.428	30.26	1.733	30.76	7.661	0.2777	0.1122	0.4462	0.2054	4.418	2.586	5.473	1.719
ESR1+2	-	16.1	4.325	13.12	2.796	32.47	3.022	27.55	6.713	0.2744	0.07272	0.4867	0.2308	4.564	1.763	6.564	2.695
	+	14.36	1.815	15.33	4.603	31.09	4.71	29.8	8.018	0.3175	0.09535	0.3869	0.09565	5.195	1.086	4.606	1.256
ANOVA		ns		ns		ns		ns		ns		ns		ns		ns

## Sheet: G) Fig6 H,I
ECs +lenti-ESR1+2		lag time (min)				time to peak (min)				velocity (nM/min)				peak thrombin (nM)
TG parameters		HUVEC		HDMVEC		HUVEC		HDMVEC		HUVEC		HDMVEC		HUVEC		HDMVEC
TNF⍺	EE	mean	SD	mean	SD	mean	SD	mean	SD	mean	SD	mean	SD	mean	SD	mean	SD
-	-	13	2	13	3.3	34	3.7	29	5.8	0.22	0.13	0.43	0.23	4.5	1.8	6.4	2.6
-	+	13	1.5	14	4.7	33	4.4	31	8.7	0.25	0.14	0.32	0.16	5.1	1.2	4.5	1.3
+	-	****3.4	1.4	**4.7	1	****13	0.97	*16	3	**4.8	1.3	*3.2	0.95	****46	11	****35	4.7
+	+	****3.2	0.72	**4.1	1.1	****12	1.5	*14	4.3	***5.8	2.5	**4.3	2.2	****48	12	****38	10
ANOVA		p<0.0001		p<0.001		p<0.0001		p<0.01		p<0.001		p<0.01		p<0.0001		p<0.0001
Multiple comparisons:
*p<0.05 compared to -TNFɑ -EE
**p<0.01 compared to -TNFɑ -EE
***p<0.001 compared to -TNFɑ -EE
****p<0.0001 compared to -TNFɑ -EE
